# Supplementary material for: CO2-Laser-Micromachined, Polymer Microchannels with a Degassed PDMS slab for the Automatic Production of Monodispersed Water-in-Oil Droplets
Source: Micromachines (Basel). 2022 Aug 25;13(9):1389. doi: 10.3390/mi13091389 (PMC9502940; doi:10.3390/mi13091389)
Supplement: Supplementary file 1 [file micromachines-13-01389-s001.zip]

Archive with 1 entries (1 files):
- micromachines-1786753-supplementary.pdf
